# Supplementary material for: Neural Network-Based Prediction of Residual Paravalvular Leak in Bicuspid Aortic Valve TAVI Using CT-Derived Anatomical Features
Source: Biomedicines. 2026 Apr 21;14(4):946. doi: 10.3390/biomedicines14040946 (PMC13113058; doi:10.3390/biomedicines14040946)
Supplement: Supplementary file 1 [file biomedicines-14-00946-s001.zip]

Archive with 1 entries (1 files):
- biomedicines-4233795-supplementary.pdf
